# Supplementary material for: Effects on Cell Membrane Integrity of Pichia anomala by the Accumulating Excessive Reactive Oxygen Species under Ethanol Stress
Source: Foods. 2022 Nov 21;11(22):3744. doi: 10.3390/foods11223744 (PMC9689904; doi:10.3390/foods11223744)
Supplement: Supplementary file 1 [file foods-11-03744-s001.zip]

Archive with 1 entries (1 files):
- foods-2004010-supplementary.pdf
